# Supplementary material for: β-Lactam TRPM8 Antagonists Derived from Phe-Phenylalaninol Conjugates: Structure–Activity Relationships and Antiallodynic Activity
Source: Int J Mol Sci. 2023 Oct 4;24(19):14894. doi: 10.3390/ijms241914894 (PMC10573892; doi:10.3390/ijms241914894)
Supplement: Supplementary file 1 [file ijms-24-14894-s001.zip]

Archive with 1 entries (1 files):
- ijms-2614934-supplementary.pdf
